# Supplementary material for: The Relationships between Various Factors and Sleep Status: A Cross-Sectional Study among Healthy Saudi Adults
Source: Nutrients. 2023 Sep 21;15(18):4090. doi: 10.3390/nu15184090 (PMC10536185; doi:10.3390/nu15184090)
Supplement: Supplementary file 1 [file nutrients-15-04090-s001.zip]

Archive with 1 entries (1 files):
- nutrients-2586818-supplementary.pdf
